# Supplementary material for: “Grafting-from” and “Grafting-to” Poly(N-isopropyl acrylamide) Functionalization of Glass for DNA Biosensors with Improved Properties
Source: Polymers (Basel). 2024 Oct 11;16(20):2873. doi: 10.3390/polym16202873 (PMC11510813; doi:10.3390/polym16202873)
Supplement: Supplementary file 1 [file polymers-16-02873-s001.zip]

Archive with 1 entries (1 files):
- polymers-3238983-supplementary.pdf
